# Supplementary material for: Structural Investigation of DHICA Eumelanin Using Density Functional Theory and Classical Molecular Dynamics Simulations
Source: Molecules. 2022 Dec 1;27(23):8417. doi: 10.3390/molecules27238417 (PMC9738096; doi:10.3390/molecules27238417)
Supplement: Supplementary file 1 [file molecules-27-08417-s001.zip]

Archive with 1 entries (1 files):
- molecules-2027833-supplementary.pdf
